# Supplementary material for: The Gene SiPrx from Saussurea involucrata Enhances the Stress Resistance of Silphium perfoliatum L
Source: Plants (Basel). 2025 Mar 26;14(7):1030. doi: 10.3390/plants14071030 (PMC11990491; doi:10.3390/plants14071030)
Supplement: Supplementary file 1 [file plants-14-01030-s001.zip]

Archive with 1 entries (1 files):
- plants-3520394-supplementary.pdf
